# Supplementary material for: Re-lectotypification of Shivparvatia glanduligera, the type of the genus Shivparvatia (Alsineae, Caryophyllaceae)
Source: PhytoKeys. 2020 Nov 13;166:129–34. doi: 10.3897/phytokeys.166.58710 (PMC7679349; doi:10.3897/phytokeys.166.58710)
Supplement: XML Treatment for Shivparvatia glanduligera [file phytokeys.166.58710-treatment1.xml]

<!DOCTYPE tp:taxon-treatment
  PUBLIC "-//TaxonX//DTD Taxonomic Treatment Publishing DTD v0 20100105//EN" "tax-treatment-NSO.dtd">
<tp:taxon-treatment xmlns:tp="http://www.plazi.org/taxpub"><tp:treatment-meta><kwd-group><label>Taxon classification</label><kwd><named-content xmlns:xlink="http://www.w3.org/1999/xlink" content-type="kingdom">Plantae</named-content></kwd><kwd><named-content xmlns:xlink="http://www.w3.org/1999/xlink" content-type="order">Caryophyllales</named-content></kwd><kwd><named-content xmlns:xlink="http://www.w3.org/1999/xlink" content-type="family">Caryophyllaceae</named-content></kwd></kwd-group><mixed-citation publication-type="journal"><person-group><name><surname>Xue</surname><given-names>Bine</given-names></name><name><surname>Wang</surname><given-names>Long-Yuan</given-names></name><name><surname>Yao</surname><given-names>Gang</given-names></name></person-group><article-title>Re-lectotypification of <italic><tp:taxon-name><tp:taxon-name-part taxon-name-part-type="genus" reg="Shivparvatia">Shivparvatia</tp:taxon-name-part> <tp:taxon-name-part taxon-name-part-type="species" reg="glanduligera">glanduligera</tp:taxon-name-part></tp:taxon-name></italic>, the type of the genus <italic><tp:taxon-name><tp:taxon-name-part taxon-name-part-type="genus" reg="Shivparvatia">Shivparvatia</tp:taxon-name-part></tp:taxon-name></italic> (<tp:taxon-name><tp:taxon-name-part taxon-name-part-type="tribe">Alsineae</tp:taxon-name-part></tp:taxon-name>, <tp:taxon-name><tp:taxon-name-part taxon-name-part-type="family">Caryophyllaceae</tp:taxon-name-part></tp:taxon-name>)</article-title><source>PhytoKeys</source><day>13</day><month>11</month><year>2020</year><volume>166</volume><fpage>129</fpage><lpage>134</lpage><pub-id pub-id-type="doi">10.3897/phytokeys.166.58710</pub-id></mixed-citation></tp:treatment-meta><tp:nomenclature><tp:taxon-name><object-id xmlns:xlink="http://www.w3.org/1999/xlink" content-type="arpha" xlink:type="simple">34818813-D3B8-589C-BAB6-E3155FF39213</object-id>
            <tp:taxon-name-part taxon-name-part-type="genus" reg="Shivparvatia">Shivparvatia</tp:taxon-name-part>
            <tp:taxon-name-part taxon-name-part-type="species" reg="glanduligera">glanduligera</tp:taxon-name-part>
          </tp:taxon-name><tp:taxon-authority>(Edgew.) Pusalkar &amp; D.K. Singh, J. Jpn. Bot. 90: 84. 2015</tp:taxon-authority><xref ref-type="fig" rid="F2">Figs 2</xref><xref ref-type="fig" rid="F3">, 3</xref><xref ref-type="fig" rid="F4">, 4</xref><tp:nomenclature-citation-list><tp:nomenclature-citation><tp:taxon-name>
                <tp:taxon-name-part taxon-name-part-type="genus" reg="Arenaria"/>
                <tp:taxon-name-part taxon-name-part-type="species" reg="glanduligera"/>
              </tp:taxon-name><comment>≡ <tp:taxon-name><tp:taxon-name-part taxon-name-part-type="genus" reg="Arenaria">Arenaria</tp:taxon-name-part> <tp:taxon-name-part taxon-name-part-type="species" reg="glanduligera">glanduligera</tp:taxon-name-part></tp:taxon-name> Edgew. in Edgew. &amp; Hook. f., Fl. Brit. India 1: 240. 1874. </comment></tp:nomenclature-citation></tp:nomenclature-citation-list></tp:nomenclature><tp:treatment-sec sec-type="material" id="SECID0E2BAE"><title>Type.</title><p><bold><italic>Lectotype</italic></bold> (designated here): Kashmir, <italic>H. Falconer s.n.</italic> (K000742189, Fig. <xref ref-type="fig" rid="F2">2</xref>); Remaining syntypes: INDIA. Interior of Sikkim, 14,000‒18,000 ft, <italic>J.D. Hooker s.n.</italic> (K, Fig. <xref ref-type="fig" rid="F3">3</xref>); Kumaon, Barji Kang pass, 14,500 ft, <italic>R. Strachey &amp; J.E. Winterbottom s.n.</italic> (K, Fig. <xref ref-type="fig" rid="F4">4</xref>).</p></tp:treatment-sec><tp:treatment-sec sec-type="notes" id="SECID0EYCAE"><title>Note.</title><p>Morphologically, <italic><tp:taxon-name><tp:taxon-name-part taxon-name-part-type="genus" reg="Shivparvatia">S.</tp:taxon-name-part> <tp:taxon-name-part taxon-name-part-type="species" reg="glanduligera">glanduligera</tp:taxon-name-part></tp:taxon-name></italic> can be easily distinguished from <italic><tp:taxon-name><tp:taxon-name-part taxon-name-part-type="genus" reg="Shivparvatia">S.</tp:taxon-name-part> <tp:taxon-name-part taxon-name-part-type="species" reg="ciliolata">ciliolata</tp:taxon-name-part></tp:taxon-name></italic> by its glandular pubescence, prominent disc gland, not pure white and usually violet petals, and scarious sepal margin. In contrast, the latter is characterized by its ciliate pubescence, small disc gland, entirely pure white petals, and thickened sepal margin (<xref ref-type="bibr" rid="B7">Wu et al. 2001</xref>; <xref ref-type="bibr" rid="B5">Pusalkar and Singh 2015</xref>).</p><fig id="F2" position="float" orientation="portrait"><object-id xmlns:xlink="http://www.w3.org/1999/xlink" content-type="doi" xlink:type="simple">10.3897/phytokeys.166.58710.figure2</object-id><object-id xmlns:xlink="http://www.w3.org/1999/xlink" content-type="arpha" xlink:type="simple">2521F1A7-8F81-5EA0-8BEE-4B14E94D1315</object-id><label>Figure 2.</label><caption><p>Lecotype of <italic><tp:taxon-name><tp:taxon-name-part taxon-name-part-type="genus" reg="Shivparvatia">Shivparvatia</tp:taxon-name-part> <tp:taxon-name-part taxon-name-part-type="species" reg="glanduligera">glanduligera</tp:taxon-name-part></tp:taxon-name></italic> (Edgew.) Pusalkar &amp; D.K. Singh from Kashmir (<italic>H. Falconer s.n.</italic>, K000742189).</p></caption><graphic xmlns:xlink="http://www.w3.org/1999/xlink" xlink:href="phytokeys-166-129-g002.jpg" position="float" orientation="portrait" xlink:type="simple" id="oo_474766.jpg"><uri content-type="original_file" xlink:type="simple">https://binary.pensoft.net/fig/474766</uri></graphic></fig><fig id="F3" position="float" orientation="portrait"><object-id xmlns:xlink="http://www.w3.org/1999/xlink" content-type="doi" xlink:type="simple">10.3897/phytokeys.166.58710.figure3</object-id><object-id xmlns:xlink="http://www.w3.org/1999/xlink" content-type="arpha" xlink:type="simple">3EDEEFB2-042B-5839-8E03-ACEF00404DF7</object-id><label>Figure 3.</label><caption><p>Syntype of <italic><tp:taxon-name><tp:taxon-name-part taxon-name-part-type="genus" reg="Shivparvatia">Shivparvatia</tp:taxon-name-part> <tp:taxon-name-part taxon-name-part-type="species" reg="glanduligera">glanduligera</tp:taxon-name-part></tp:taxon-name></italic> (Edgew.) Pusalkar &amp; D.K. Singh from Sikkim (<italic>J.D. Hooker s.n.</italic>, K).</p></caption><graphic xmlns:xlink="http://www.w3.org/1999/xlink" xlink:href="phytokeys-166-129-g003.jpg" position="float" orientation="portrait" xlink:type="simple" id="oo_474767.jpg"><uri content-type="original_file" xlink:type="simple">https://binary.pensoft.net/fig/474767</uri></graphic></fig><fig id="F4" position="float" orientation="portrait"><object-id xmlns:xlink="http://www.w3.org/1999/xlink" content-type="doi" xlink:type="simple">10.3897/phytokeys.166.58710.figure4</object-id><object-id xmlns:xlink="http://www.w3.org/1999/xlink" content-type="arpha" xlink:type="simple">479D4F65-A692-547B-9557-0C533FBBF872</object-id><label>Figure 4.</label><caption><p>Syntype of <italic><tp:taxon-name><tp:taxon-name-part taxon-name-part-type="genus" reg="Shivparvatia">Shivparvatia</tp:taxon-name-part> <tp:taxon-name-part taxon-name-part-type="species" reg="glanduligera">glanduligera</tp:taxon-name-part></tp:taxon-name></italic> (Edgew.) Pusalkar &amp; D.K. Singh from Kumaon (<italic>R. Strachey &amp; J.E. Winterbottom s.n.</italic>, K).</p></caption><graphic xmlns:xlink="http://www.w3.org/1999/xlink" xlink:href="phytokeys-166-129-g004.jpg" position="float" orientation="portrait" xlink:type="simple" id="oo_474768.jpg"><uri content-type="original_file" xlink:type="simple">https://binary.pensoft.net/fig/474768</uri></graphic></fig></tp:treatment-sec><ref-list><ref id="B7"><mixed-citation xmlns:xlink="http://www.w3.org/1999/xlink" xlink:type="simple"><person-group><name name-style="western"><surname>Wu</surname><given-names>ZY</given-names></name><name name-style="western"><surname>Zhou</surname><given-names>LH</given-names></name><name name-style="western"><surname>Wagner</surname><given-names>WL</given-names></name></person-group> (<year>2001</year>) <article-title><italic><tp:taxon-name><tp:taxon-name-part taxon-name-part-type="genus">Arenaria</tp:taxon-name-part></tp:taxon-name></italic>.</article-title> In: <person-group><name name-style="western"><surname>Wu</surname><given-names>ZY</given-names></name><name name-style="western"><surname>Raven</surname><given-names>PH</given-names></name></person-group> (<role>Eds</role>) <issue-title>Flora of China 6.</issue-title><source>Science Press &amp; Missouri Botanical Garden Press, Beijing &amp; St. Louis</source>, <fpage>40</fpage>–<lpage>66</lpage>.</mixed-citation></ref><ref id="B5"><mixed-citation xmlns:xlink="http://www.w3.org/1999/xlink" xlink:type="simple"><person-group><name name-style="western"><surname>Pusalkar</surname><given-names>PK</given-names></name><name name-style="western"><surname>Singh</surname><given-names>DK</given-names></name></person-group> (<year>2015</year>) <article-title>Taxnomic rearrangement of <italic><tp:taxon-name><tp:taxon-name-part taxon-name-part-type="genus">Arenaria</tp:taxon-name-part></tp:taxon-name></italic> (<tp:taxon-name><tp:taxon-name-part taxon-name-part-type="family">Caryophyllaceae</tp:taxon-name-part></tp:taxon-name>) in Indian Western Himalaya.</article-title><source>Shokubutsu Kenkyu Zasshi</source><volume>90</volume>: <fpage>77</fpage>–<lpage>91</lpage>.</mixed-citation></ref></ref-list></tp:taxon-treatment>
